# Supplementary material for: Functional Profiling and Evolutionary Analysis of a Marine Microalgal Virus Pangenome
Source: Viruses. 2023 May 5;15(5):1116. doi: 10.3390/v15051116 (PMC10222054; doi:10.3390/v15051116)
Supplement: Supplementary file 1 [file viruses-15-01116-s001.zip]

Archive with 2 entries (2 files):
- Supplementary_Tables.xlsx
- viruses-2384873-supplementary.pdf
